# Supplementary material for: Combination of in silico and molecular techniques for discrimination and virulence characterization of marine Brucella ceti and Brucella pinnipedialis
Source: Front Microbiol. 2024 Sep 18;15:1437408. doi: 10.3389/fmicb.2024.1437408 (PMC11444999; doi:10.3389/fmicb.2024.1437408)
Supplement: Supplementary Table S1 — List of genomes sequences and DNA available in laboratory used in this study. [file Table_1.XLSX]

## Sheet: Feuil2
		Virulence factors from VFDB database
ID	Species	acpXL			btpA			btpB			cgs			fabZ			gmd			htrB			kdsA			kdsB			lpsA			lpsB/lpcC			lpxA			lpxB			lpxC			lpxD			lpxE
544	B. abortus	A	B	P	A	B	P	A	B	P	A	B	P	A	B	P	A	B	P	A	B	P	A	B	P	A	B	P	A	B	P	A	B	P	A	B	P	A	B	P	A	B	P	A	B	P	A	B	P
16M	B. melitensis	A	B	P	A	B	P	A	B	P	A	B	P	A	B	P	A	B	P	A	B	P	A	B	P	A	B	P	A	B	P	A	B	P	A	B	P	A	B	P	A	B	P	A	B	P	A	B	P
Thomsen	B. susi	A	B	P	A	B	P	A	B	P	A	B	P	A	B	P	A	B	P	A	B	P	A	B	P	A	B	P	A	B	P	A	B	P	A	B	P	A	B	P	A	B	P	A	B	P	A	B	P
B1-94 (94-74)	B. ceti	A	B	P	A	B	P	A	B	P	A	B	P	A	B	P	A	B	P	A	B	P	A	B	P	A	B	P	A	B	P	A	B	P	A	B	P	A	B	P	A	B	P	A	B	P	A	B	P
M644-93-1 (94-75)	B. ceti	A	B	P	A	B	P	A	B	P	A	B	P	A	B	P	A	B	P	A	B	P	A	B	P	A	B	P	A	B	P	A	B	P	A	B	P	A	B	P	A	B	P	A	B	P	A	B	P
M13-05-1	B. ceti	A	B	P	A	B	P	A	B	P	A	B	P	A	B	P	A	B	P	A	B	P	A	B	P	A	B	P	A	B	P	A	B	P	A	B	P	A	B	P	A	B	P	A	B	P	A	B	P
M490-95-1	B. ceti	A	B	P	A	B	P	A	B	P	A	B	P	A	B	P	A	B	P	A	B	P	A	B	P	A	B	P	A	B	P	A	B	P	A	B	P	A	B	P	A	B	P	A	B	P	A	B	P
Cudo	B. ceti	A	B	P	A	B	P	A	B	P	A	B	P	A	B	P	A	B	P	A	B	P	A	B	P	A	B	P	A	B	P	A	B	P	A	B	P	A	B	P	A	B	P	A	B	P	A	B	P
TE10759-12	B. ceti	A	B	P	A	B	P	A	B	P	A	B	P	A	B	P	A	B	P	A	B	P	A	B	P	A	B	P	A	B	P	A	B	P	A	B	P	A	B	P	A	B	P	A	B	P	A	B	P
TE28753-12	B. ceti	A	B	P	A	B	P	A	B	P	A	B	P	A	B	P	A	B	P	A	B	P	A	B	P	A	B	P	A	B	P	A	B	P	A	B	P	A	B	P	A	B	P	A	B	P	A	B	P
BD1442	B. ceti	A	B	P	A	B	P	A	B	P	A	B	P	A	B	P	A	B	P	A	B	P	A	B	P	A	B	P	A	B	P	A	B	P	A	B	P	A	B	P	A	B	P	A	B	P	A	B	P
CRO350	B. ceti	A	B	P	A	B	P	A	B	P	A	B	P	A	B	P	A	B	P	A	B	P	A	B	P	A	B	P	A	B	P	A	B	P	A	B	P	A	B	P	A	B	P	A	B	P	A	B	P
bmarCR10	B. ceti	A	B	P	A	B	P	A	B	P	A	B	P	A	B	P	A	B	P	A	B	P	A	B	P	A	B	P	A	B	P	A	B	P	A	B	P	A	B	P	A	B	P	A	B	P	A	B	P
bmarCR11	B. ceti	A	B	P	A	B	P	A	B	P	A	B	P	A	B	P	A	B	P	A	B	P	A	B	P	A	B	P	A	B	P	A	B	P	A	B	P	A	B	P	A	B	P	A	B	P	A	B	P
bmarCR15	B. ceti	A	B	P	A	B	P	A	B	P	A	B	P	A	B	P	A	B	P	A	B	P	A	B	P	A	B	P	A	B	P	A	B	P	A	B	P	A	B	P	A	B	P	A	B	P	A	B	P
bmarCR3	B. ceti	A	B	P	A	B	P	A	B	P	A	B	P	A	B	P	A	B	P	A	B	P	A	B	P	A	B	P	A	B	P	A	B	P	A	B	P	A	B	P	A	B	P	A	B	P	A	B	P
bmarCR13	B. ceti	A	B	P	A	B	P	A	B	P	A	B	P	A	B	P	A	B	P	A	B	P	A	B	P	A	B	P	A	B	P	A	B	P	A	B	P	A	B	P	A	B	P	A	B	P	A	B	P
bmarCR14	B. ceti	A	B	P	A	B	P	A	B	P	A	B	P	A	B	P	A	B	P	A	B	P	A	B	P	A	B	P	A	B	P	A	B	P	A	B	P	A	B	P	A	B	P	A	B	P	A	B	P
bmarCR16	B. ceti	A	B	P	A	B	P	A	B	P	A	B	P	A	B	P	A	B	P	A	B	P	A	B	P	A	B	P	A	B	P	A	B	P	A	B	P	A	B	P	A	B	P	A	B	P	A	B	P
bmarCR17	B. ceti	A	B	P	A	B	P	A	B	P	A	B	P	A	B	P	A	B	P	A	B	P	A	B	P	A	B	P	A	B	P	A	B	P	A	B	P	A	B	P	A	B	P	A	B	P	A	B	P
bmarCR18	B. ceti	A	B	P	A	B	P	A	B	P	A	B	P	A	B	P	A	B	P	A	B	P	A	B	P	A	B	P	A	B	P	A	B	P	A	B	P	A	B	P	A	B	P	A	B	P	A	B	P
bmarCR19	B. ceti	A	B	P	A	B	P	A	B	P	A	B	P	A	B	P	A	B	P	A	B	P	A	B	P	A	B	P	A	B	P	A	B	P	A	B	P	A	B	P	A	B	P	A	B	P	A	B	P
bmarCR20	B. ceti	A	B	P	A	B	P	A	B	P	A	B	P	A	B	P	A	B	P	A	B	P	A	B	P	A	B	P	A	B	P	A	B	P	A	B	P	A	B	P	A	B	P	A	B	P	A	B	P
bmarCR20w	B. ceti	A	B	P	A	B	P	A	B	P	A	B	P	A	B	P	A	B	P	A	B	P	A	B	P	A	B	P	A	B	P	A	B	P	A	B	P	A	B	P	A	B	P	A	B	P	A	B	P
bmarCR20lu	B. ceti	A	B	P	A	B	P	A	B	P	A	B	P	A	B	P	A	B	P	A	B	P	A	B	P	A	B	P	A	B	P	A	B	P	A	B	P	A	B	P	A	B	P	A	B	P	A	B	P
bmarMR24	B. ceti	A	B	P	A	B	P	A	B	P	A	B	P	A	B	P	A	B	P	A	B	P	A	B	P	A	B	P	A	B	P	A	B	P	A	B	P	A	B	P	A	B	P	A	B	P	A	B	P
bmarMR25	B. ceti	A	B	P	A	B	P	A	B	P	A	B	P	A	B	P	A	B	P	A	B	P	A	B	P	A	B	P	A	B	P	A	B	P	A	B	P	A	B	P	A	B	P	A	B	P	A	B	P
bmarMR26	B. ceti	A	B	P	A	B	P	A	B	P	A	B	P	A	B	P	A	B	P	A	B	P	A	B	P	A	B	P	A	B	P	A	B	P	A	B	P	A	B	P	A	B	P	A	B	P	A	B	P
bmarCR9	B. ceti	A	B	P	A	B	P	A	B	P	A	B	P	A	B	P	A	B	P	A	B	P	A	B	P	A	B	P	A	B	P	A	B	P	A	B	P	A	B	P	A	B	P	A	B	P	A	B	P
bmarCR12	B. ceti	A	B	P	A	B	P	A	B	P	A	B	P	A	B	P	A	B	P	A	B	P	A	B	P	A	B	P	A	B	P	A	B	P	A	B	P	A	B	P	A	B	P	A	B	P	A	B	P
bmarCR8	B. ceti	A	B	P	A	B	P	A	B	P	A	B	P	A	B	P	A	B	P	A	B	P	A	B	P	A	B	P	A	B	P	A	B	P	A	B	P	A	B	P	A	B	P	A	B	P	A	B	P
bmarCR8w	B. ceti	A	B	P	A	B	P	A	B	P	A	B	P	A	B	P	A	B	P	A	B	P	A	B	P	A	B	P	A	B	P	A	B	P	A	B	P	A	B	P	A	B	P	A	B	P	A	B	P
M187/00/1 (alias: bmarMR6, bmar162)	B. ceti	A	B	P	A	B	P	A	B	P	A	B	P	A	B	P	A	B	P	A	B	P	A	B	P	A	B	P	A	B	P	A	B	P	A	B	P	A	B	P	A	B	P	A	B	P	A	B	P
M78/05/2 (alias: bmarMR10, UK14/05, bmar178)	B. ceti	A	B	P	A	B	P	A	B	P	A	B	P	A	B	P	A	B	P	A	B	P	A	B	P	A	B	P	A	B	P	A	B	P	A	B	P	A	B	P	A	B	P	A	B	P	A	B	P
B202R-F7 (alias: F14/02, bmarMR15, bmar101)	B. ceti	A	B	P	A	B	P	A	B	P	A	B	P	A	B	P	A	B	P	A	B	P	A	B	P	A	B	P	A	B	P	A	B	P	A	B	P	A	B	P	A	B	P	A	B	P	A	B	P
M452/97/2 (alias: bmarMR17, UK3/97, bmar115)	B. ceti	A	B	P	A	B	P	A	B	P	A	B	P	A	B	P	A	B	P	A	B	P	A	B	P	A	B	P	A	B	P	A	B	P	A	B	P	A	B	P	A	B	P	A	B	P	A	B	P
M166/94/3 (alias: bmarMR9, bmar013)	B. ceti	A	B	P	A	B	P	A	B	P	A	B	P	A	B	P	A	B	P	A	B	P	A	B	P	A	B	P	A	B	P	A	B	P	A	B	P	A	B	P	A	B	P	A	B	P	A	B	P
bmarCR21-sc-2150391	B. ceti	A	B	P	A	B	P	A	B	P	A	B	P	A	B	P	A	B	P	A	B	P	A	B	P	A	B	P	A	B	P	A	B	P	A	B	P	A	B	P	A	B	P	A	B	P	A	B	P
bmarCR22-sc-2150399	B. ceti	A	B	P	A	B	P	A	B	P	A	B	P	A	B	P	A	B	P	A	B	P	A	B	P	A	B	P	A	B	P	A	B	P	A	B	P	A	B	P	A	B	P	A	B	P	A	B	P
bmarCR5	B. ceti	A	B	P	A	B	P	A	B	P	A	B	P	A	B	P	A	B	P	A	B	P	A	B	P	A	B	P	A	B	P	A	B	P	A	B	P	A	B	P	A	B	P	A	B	P	A	B	P
2018-TE-25153	B. ceti	A	B	P	A	B	P	A	B	P	A	B	P	A	B	P	A	B	P	A	B	P	A	B	P	A	B	P	A	B	P	A	B	P	A	B	P	A	B	P	A	B	P	A	B	P	A	B	P
2018-TE-1259	B. ceti	A	B	P	A	B	P	A	B	P	A	B	P	A	B	P	A	B	P	A	B	P	A	B	P	A	B	P	A	B	P	A	B	P	A	B	P	A	B	P	A	B	P	A	B	P	A	B	P
2018-TE-17753	B. ceti	A	B	P	A	B	P	A	B	P	A	B	P	A	B	P	A	B	P	A	B	P	A	B	P	A	B	P	A	B	P	A	B	P	A	B	P	A	B	P	A	B	P	A	B	P	A	B	P
2017-TE-3838	B. ceti	A	B	P	A	B	P	A	B	P	A	B	P	A	B	P	A	B	P	A	B	P	A	B	P	A	B	P	A	B	P	A	B	P	A	B	P	A	B	P	A	B	P	A	B	P	A	B	P
2015-TE-2780	B. ceti	A	B	P	A	B	P	A	B	P	A	B	P	A	B	P	A	B	P	A	B	P	A	B	P	A	B	P	A	B	P	A	B	P	A	B	P	A	B	P	A	B	P	A	B	P	A	B	P
2013-TE-31957	B. ceti	A	B	P	A	B	P	A	B	P	A	B	P	A	B	P	A	B	P	A	B	P	A	B	P	A	B	P	A	B	P	A	B	P	A	B	P	A	B	P	A	B	P	A	B	P	A	B	P
17	B. ceti	A	B	P	A	B	P	A	B	P	A	B	P	A	B	P	A	B	P	A	B	P	A	B	P	A	B	P	A	B	P	A	B	P	A	B	P	A	B	P	A	B	P	A	B	P	A	B	P
B14-94	B. ceti	A	B	P	A	B	P	A	B	P	A	B	P	A	B	P	A	B	P	A	B	P	A	B	P	A	B	P	A	B	P	A	B	P	A	B	P	A	B	P	A	B	P	A	B	P	A	B	P
M2194-94-1	B. ceti	A	B	P	A	B	P	A	B	P	A	B	P	A	B	P	A	B	P	A	B	P	A	B	P	A	B	P	A	B	P	A	B	P	A	B	P	A	B	P	A	B	P	A	B	P	A	B	P
B92-1350	B. ceti	A	B	P	A	B	P	A	B	P	A	B	P	A	B	P	A	B	P	A	B	P	A	B	P	A	B	P	A	B	P	A	B	P	A	B	P	A	B	P	A	B	P	A	B	P	A	B	P
97-7763-2	B. ceti	A	B	P	A	B	P	A	B	P	A	B	P	A	B	P	A	B	P	A	B	P	A	B	P	A	B	P	A	B	P	A	B	P	A	B	P	A	B	P	A	B	P	A	B	P	A	B	P
05-684-1145 R1F	B. ceti	A	B	P	A	B	P	A	B	P	A	B	P	A	B	P	A	B	P	A	B	P	A	B	P	A	B	P	A	B	P	A	B	P	A	B	P	A	B	P	A	B	P	A	B	P	A	B	P
05-684	B. ceti	A	B	P	A	B	P	A	B	P	A	B	P	A	B	P	A	B	P	A	B	P	A	B	P	A	B	P	A	B	P	A	B	P	A	B	P	A	B	P	A	B	P	A	B	P	A	B	P
05-684-1143 F1F	B. ceti	A	B	P	A	B	P	A	B	P	A	B	P	A	B	P	A	B	P	A	B	P	A	B	P	A	B	P	A	B	P	A	B	P	A	B	P	A	B	P	A	B	P	A	B	P	A	B	P
05-684-1144 F2TM	B. ceti	A	B	P	A	B	P	A	B	P	A	B	P	A	B	P	A	B	P	A	B	P	A	B	P	A	B	P	A	B	P	A	B	P	A	B	P	A	B	P	A	B	P	A	B	P	A	B	P
09-601-1272	B. ceti	A	B	P	A	B	P	A	B	P	A	B	P	A	B	P	A	B	P	A	B	P	A	B	P	A	B	P	A	B	P	A	B	P	A	B	P	A	B	P	A	B	P	A	B	P	A	B	P
12-1944-A (4453)	B. ceti	A	B	P	A	B	P	A	B	P	A	B	P	A	B	P	A	B	P	A	B	P	A	B	P	A	B	P	A	B	P	A	B	P	A	B	P	A	B	P	A	B	P	A	B	P	A	B	P
12-1944-B (6186)	B. ceti	A	B	P	A	B	P	A	B	P	A	B	P	A	B	P	A	B	P	A	B	P	A	B	P	A	B	P	A	B	P	A	B	P	A	B	P	A	B	P	A	B	P	A	B	P	A	B	P
14-901	B. ceti	A	B	P	A	B	P	A	B	P	A	B	P	A	B	P	A	B	P	A	B	P	A	B	P	A	B	P	A	B	P	A	B	P	A	B	P	A	B	P	A	B	P	A	B	P	A	B	P
15-1717-6196	B. ceti	A	B	P	A	B	P	A	B	P	A	B	P	A	B	P	A	B	P	A	B	P	A	B	P	A	B	P	A	B	P	A	B	P	A	B	P	A	B	P	A	B	P	A	B	P	A	B	P
B2-94 (94-73)	B. pinnipedialis	A	B	P	A	B	P	A	B	P	A	B	P	A	B	P	A	B	P	A	B	P	A	B	P	A	B	P	A	B	P	A	B	P	A	B	P	A	B	P	A	B	P	A	B	P	A	B	P
M292/94/1	B. pinnipedialis	A	B	P	A	B	P	A	B	P	A	B	P	A	B	P	A	B	P	A	B	P	A	B	P	A	B	P	A	B	P	A	B	P	A	B	P	A	B	P	A	B	P	A	B	P	A	B	P
M163/99/10	B. pinnipedialis	A	B	P	A	B	P	A	B	P	A	B	P	A	B	P	A	B	P	A	B	P	A	B	P	A	B	P	A	B	P	A	B	P	A	B	P	A	B	P	A	B	P	A	B	P	A	B	P
6/566	B. pinnipedialis	A	B	P	A	B	P	A	B	P	A	B	P	A	B	P	A	B	P	A	B	P	A	B	P	A	B	P	A	B	P	A	B	P	A	B	P	A	B	P	A	B	P	A	B	P	A	B	P
15-1242-4197	B. pinnipedialis	A	B	P	A	B	P	A	B	P	A	B	P	A	B	P	A	B	P	A	B	P	A	B	P	A	B	P	A	B	P	A	B	P	A	B	P	A	B	P	A	B	P	A	B	P	A	B	P
15-1242-4198	B. pinnipedialis	A	B	P	A	B	P	A	B	P	A	B	P	A	B	P	A	B	P	A	B	P	A	B	P	A	B	P	A	B	P	A	B	P	A	B	P	A	B	P	A	B	P	A	B	P	A	B	P
23-a1	B. pinnipedialis	A	B	P	A	B	P	A	B	P	A	B	P	A	B	P	A	B	P	A	B	P	A	B	P	A	B	P	A	B	P	A	B	P	A	B	P	A	B	P	A	B	P	A	B	P	A	B	P
M2466/93/4 (alias: bmarMR7, bmar105)	B. pinnipedialis	A	B	P	A	B	P	A	B	P	A	B	P	A	B	P	A	B	P	A	B	P	A	B	P	A	B	P	A	B	P	A	B	P	A	B	P	A	B	P	A	B	P	A	B	P	A	B	P
M177/94/1 (alias: bmarMR16, bmar008)	B. pinnipedialis	A	B	P	A	B	P	A	B	P	A	B	P	A	B	P	A	B	P	A	B	P	A	B	P	A	B	P	A	B	P	A	B	P	A	B	P	A	B	P	A	B	P	A	B	P	A	B	P
M192/00/1 (alias: bmarMR13, UK24/00, bmar160)	B. pinnipedialis	A	B	P	A	B	P	A	B	P	A	B	P	A	B	P	A	B	P	A	B	P	A	B	P	A	B	P	A	B	P	A	B	P	A	B	P	A	B	P	A	B	P	A	B	P	A	B	P
17A1	B. pinnipedialis	A	B	P	A	B	P	A	B	P	A	B	P	A	B	P	A	B	P	A	B	P	A	B	P	A	B	P	A	B	P	A	B	P	A	B	P	A	B	P	A	B	P	A	B	P	A	B	P
F96/2	B. sp	A	B	P	A	B	P	A	B	P	A	B	P	A	B	P	A	B	P	A	B	P	A	B	P	A	B	P	A	B	P	A	B	P	A	B	P	A	B	P	A	B	P	A	B	P	A	B	P
F23/97	B. sp	A	B	P	A	B	P	A	B	P	A	B	P	A	B	P	A	B	P	A	B	P	A	B	P	A	B	P	A	B	P	A	B	P	A	B	P	A	B	P	A	B	P	A	B	P	A	B	P
F8/99	B. sp	A	B	P	A	B	P	A	B	P	A	B	P	A	B	P	A	B	P	A	B	P	A	B	P	A	B	P	A	B	P	A	B	P	A	B	P	A	B	P	A	B	P	A	B	P	A	B	P
F5/99	B. sp	A	B	P	A	B	P	A	B	P	A	B	P	A	B	P	A	B	P	A	B	P	A	B	P	A	B	P	A	B	P	A	B	P	A	B	P	A	B	P	A	B	P	A	B	P	A	B	P
F5/06	B. sp	A	B	P	A	B	P	A	B	P	A	B	P	A	B	P	A	B	P	A	B	P	A	B	P	A	B	P	A	B	P	A	B	P	A	B	P	A	B	P	A	B	P	A	B	P	A	B	P
56/94	B. sp	A	B	P	A	B	P	A	B	P	A	B	P	A	B	P	A	B	P	A	B	P	A	B	P	A	B	P	A	B	P	A	B	P	A	B	P	A	B	P	A	B	P	A	B	P	A	B	P
UK40/99	B. sp	A	B	P	A	B	P	A	B	P	A	B	P	A	B	P	A	B	P	A	B	P	A	B	P	A	B	P	A	B	P	A	B	P	A	B	P	A	B	P	A	B	P	A	B	P	A	B	P
UK38/05	B. sp	A	B	P	A	B	P	A	B	P	A	B	P	A	B	P	A	B	P	A	B	P	A	B	P	A	B	P	A	B	P	A	B	P	A	B	P	A	B	P	A	B	P	A	B	P	A	B	P
UK5/01	B. sp	A	B	P	A	B	P	A	B	P	A	B	P	A	B	P	A	B	P	A	B	P	A	B	P	A	B	P	A	B	P	A	B	P	A	B	P	A	B	P	A	B	P	A	B	P	A	B	P
UK1/97	B. sp	A	B	P	A	B	P	A	B	P	A	B	P	A	B	P	A	B	P	A	B	P	A	B	P	A	B	P	A	B	P	A	B	P	A	B	P	A	B	P	A	B	P	A	B	P	A	B	P
Gene description
Gene	product/ protien
btpA	(btpA) Tir domain containing protein BtpA [BtpA/Btp1/TcpB (VF0412)] [Brucella melitensis bv. 1 str. 16M]
btpB	(btpB) Tir domain containing protein BtpB [BtpB (VF0522)] [Brucella suis 1330]
cgs	(cgs) cyclic beta 1-2 glucan synthetase [C<beta>G (VF0366)] [Brucella melitensis bv. 1 str. 16M]
fabZ	(fabZ) (3R)-hydroxymyristoyl ACP dehydratase [LPS (CVF383)] [Brucella melitensis bv. 1 str. 16M]
gmd	(gmd) GDP-mannose 46-dehydratase [LPS (VF0367)] [Brucella melitensis bv. 1 str. 16M]
htrB	(htrB) lipid A biosynthesis lauroyl acyltransferase [LPS (CVF383)] [Brucella melitensis bv. 1 str. 16M]
kdsA	(kdsA) 2-dehydro-3-deoxyphosphooctonate aldolase [LPS (CVF383)] [Brucella melitensis bv. 1 str. 16M]
kdsB	(kdsB) 3-deoxy-manno-octulosonate cytidylyltransferase [LPS (CVF383)] [Brucella melitensis bv. 1 str. 16M]
lpsA	(lpsA) glycosyltransferase [LPS (CVF383)] [Brucella melitensis bv. 1 str. 16M]
lpsB/lpcC	(lpsB/lpcC) Lipopolysaccharide core biosynthesis mannosyltransferase LpcC [LPS (CVF383)] [Brucella melitensis bv. 1 str. 16M]
lpxA	(lpxA) UDP-N-acetylglucosamine acyltransferase [LPS (CVF383)] [Brucella melitensis bv. 1 str. 16M]
lpxB	(lpxB) lipid-A-disaccharide synthase [LPS (CVF383)] [Brucella melitensis bv. 1 str. 16M]
lpxC	(lpxC) UDP-3-O-[3-hydroxymyristoyl] N-acetylglucosamine deacetylase [LPS (CVF383)] [Brucella melitensis bv. 1 str. 16M]
lpxD	(lpxD) UDP-3-O-[3-hydroxymyristoyl] glucosamine N-acyltransferase [LPS (CVF383)] [Brucella melitensis bv. 1 str. 16M]
lpxE	(lpxE) phosphatidylglycerophosphatase B [LPS (CVF383)] [Brucella melitensis bv. 1 str. 16M]
manAoAg	(manAoAg) mannose-6-phosphate isomerase [LPS (VF0367)] [Brucella melitensis bv. 1 str. 16M]
manCoAg	(manCoAg) mannose-1-phosphate guanylyltransferase [LPS (VF0367)] [Brucella melitensis bv. 1 str. 16M]
per	(per) perosamine synthetase [LPS (VF0367)] [Brucella melitensis bv. 1 str. 16M]
pgm	(pgm) phosphoglucomutase [LPS (VF0367)] [Brucella melitensis bv. 1 str. 16M]
pmm	(pmm) phosphomannomutase [LPS (VF0367)] [Brucella melitensis bv. 1 str. 16M]
ricA	(ricA) Rab2 interacting conserved protein A [RicA (VF0414)] [Brucella melitensis bv. 1 str. 16M]
virB1	(virB1) type IV secretion system attachment mediating protein VirB1 Homolog [VirB type IV secretion system (VF0365)] [Brucella melitensis bv. 1 str. 16M]
virB10	(virB10) type IV secretion system channel protein VirB10 [VirB type IV secretion system (VF0365)] [Brucella melitensis bv. 1 str. 16M]
virB11	(virB11) type IV secretion system protein ATPase VirB11 [VirB type IV secretion system (VF0365)] [Brucella melitensis bv. 1 str. 16M]
virB12	(virB12) type IV secretion system protein VirB12 [VirB (SS043)] [Brucella melitensis bv. 1 str. 16M]
virB2	(virB2) type IV secretion system protein VirB2 [VirB type IV secretion system (VF0365)] [Brucella melitensis bv. 1 str. 16M]
virB3	(virB3) type IV secretion system protein VirB3 [VirB type IV secretion system (VF0365)] [Brucella melitensis bv. 1 str. 16M]
virB4	(virB4) type IV secretion system protein ATPase VirB4 [VirB type IV secretion system (VF0365)] [Brucella melitensis bv. 1 str. 16M]
virB5	(virB5) type IV secretion system protein VirB5 [VirB type IV secretion system (VF0365)] [Brucella melitensis bv. 1 str. 16M]
virB6	(virB6) type IV secretion system channel protein VirB6 [VirB type IV secretion system (VF0365)] [Brucella melitensis bv. 1 str. 16M]
virB7	(virB7) type IV secretion system protein VirB7 [VirB type IV secretion system (VF0365)] [Brucella melitensis bv. 1 str. 16M]
virB8	(virB8) type IV secretion system protein VirB8 [VirB type IV secretion system (VF0365)] [Brucella melitensis bv. 1 str. 16M]
virB9	(virB9) type IV secretion system channel protein VirB9 [VirB type IV secretion system (VF0365)] [Brucella melitensis bv. 1 str. 16M]
wbdA	(wbdA) mannosyltransferase [LPS (CVF383)] [Brucella melitensis bv. 1 str. 16M]
wbkA	(wbkA) mannosyltransferase [LPS (VF0367)] [Brucella melitensis bv. 1 str. 16M]
wbkB	(wbkB) perosamine synthetase WbkB [LPS (VF0367)] [Brucella melitensis bv. 1 str. 16M]
wbkC	(wbkC) GDP-mannose 46-dehydratase / GDP-4-amino-46-dideoxy-D-mannose formyltransferase [LPS (VF0367)] [Brucella melitensis bv. 1 str. 16M]
wboA	(wboA) glycosyltransferase [LPS (CVF383)] [Brucella melitensis bv. 1 str. 16M]
wbpL	(wbpL) undecaprenyl-phosphate alpha-N-acetylglucosaminyltransferase [LPS (CVF383)] [Brucella melitensis bv. 1 str. 16M]
wbpZ	(wbpZ) mannosyltransferase C [LPS (CVF383)] [Brucella melitensis bv. 1 str. 16M]
wzm	(wzm) O-antigen export system permease protein [LPS (VF0367)] [Brucella melitensis bv. 1 str. 16M]
wzt	(wzt) O-antigen export system ATP-binding protein [LPS (VF0367)] [Brucella melitensis bv. 1 str. 16M]
betB	(betB) betaine-aldehyde dehydrogenase
bpe275	(bpe275) type IV secretion effector proteins
bspB	(bspB) type IV secretion effector proteins
manA	(manA) Mannose-6-phosphate isomerase ManA
mviN	(mviN) Peptidoglycan lipid II flippase MurJ
omp19	(omp19) Outer membrane protein 19
perA	(perA) Perosamine-synthetase
prpA	(prpA) 4-hydroxyproline epimerase
ure	(ure) urease
vceC	(vceC) type IV secretion effector proteins
[truncated: 111 more columns]
